# Supplementary material for: Accelerating High b-Value Diffusion-Weighted MRI Using a Convolutional Recurrent Neural Network (CRNN-DWI)
Source: Bioengineering (Basel). 2023 Jul 21;10(7):864. doi: 10.3390/bioengineering10070864 (PMC10376839; doi:10.3390/bioengineering10070864)
Supplement: Supplementary file 1 [file bioengineering-10-00864-s001.zip]

Archive with 1 entries (1 files):
- bioengineering-2418660-supplementary.pdf
